# Supplementary material for: Genome editing of DWARF and SELF-PRUNING rapidly confers traits suitable for plant factories while retaining useful traits in tomato
Source: Breed Sci. 2024 Apr 4;74(1):59–72. doi: 10.1270/jsbbs.23063 (PMC11375428; doi:10.1270/jsbbs.23063)
Supplement: Supplementary file 2 — Supplemental Table [file 74_059_s2.xlsx]

## Sheet: Supplemental table
	Supplemental Table 1. List of oligo sequences which are used in this paper
	PrimerID	seq	Amplicon size	Template	ITAG3.2	memo
	ANgrna1-F	ATTGCCTAGGGTTGAAGTTCATGG	-	Solyc06g074350.3_guide8	SP	guide RNA for SP gene
	ANgrrna1-R	AAACCCATGAACTTCAACCCTAGG	-	Solyc06g074350.3_guide8	SP	guide RNA for SP gene
	ANgrna3-F	ATTGCCAAACACCAACTATCATCG	-	Solyc02g089160.2_guide7	Dwarf	guide RNA for DWARF gene
	ANgrrna3-R	AAACCGATGATAGTTGGTGTTTGG	-	Solyc02g089160.2_guide7	Dwarf	guide RNA for DWARF gene
	AN63F	TGAACCCCTTGTGATTGGTAG	236	Solyc06g074350	SP	Indel check by seuencing
	AN63R	aCAGACGGAGTAAATTGGAAGTG	236	Solyc06g074350	SP	Indel check by seuencing
	AN77_F	GATCAGAGACCAACTTTTGCC	845	Solyc02g089160	Dwarf	Indel check by seuencing
	AN77_R	CGCTTACAGCTCGTGTGAAC	845	Solyc02g089160	Dwarf	Indel check by seuencing
	AN64-2R	CCTGAGATATGGATCACTAGGACGA	127	Solyc06g074350	SP	dCAPs with MboII_mutant cut
	AN64F	GAGACGGACAAGATGACATGATTA	127	Solyc06g074350	SP
	AN43-F	CTAAATTGAAGTTGTATTATGGTTTCTGC	192	Solyc02g089160	Dwarf	dCAPs: PstI_wt cut
	AN43-R	AGCTTTGCATCCTACAAATCTCTTC	192	Solyc02g089160	Dwarf
